# Supplementary material for: Sustained type 1 diabetes self‐management: Specifying the behaviours involved and their influences
Source: Diabet Med. 2020 Dec 8;38(5):e14430. doi: 10.1111/dme.14430 (PMC8247296; doi:10.1111/dme.14430)
Supplement: Supplementary file 1 — Supplementary Material [file DME-38-0-s001.xlsx]

## Sheet: All data points
COM-B domain	TDF domain	Source	Systematic review theme	Systematic review sub-theme	Frequency (n papers in SR sub-theme appears in)	Barriers/enablers	Target behaviour	Aspect of the behavioural cycles the behaviour relates to	Sub-theme	Theme
Capability - physical	Physical skills	Red flags	NA	NA	NA	People with hypo unawareness	Identifying a hypo	2A	Impaired hypoglycaemia awareness/symptoms	Lack of hypoglycaemia awareness/symptoms
Capability - physical	Physical skills	FAQs				Why aren’t my warnings as good as they used to be?	Identifying a hypo	2A
Capability - physical	Physical skills	Systematic review	Participant response	Over-treat hypoglycemia	3	Although they are more likely to report better monitoring and treatment practices post-course, many of those with impaired hypoglycaemia awareness still find it difficult to ... improve their awareness.	Focussing on cues to identify hypoglycemia	2A
Capability - physical	Physical skills	Systematic review	Participant response	Over-treat hypoglycemia	3	The panic, disorientation, lack of concentration and increased hunger during an episode can also lead to over-treatment.	Treating hypoglycemia	2B	Over-treatment of hypos	Physical/cognitive symptoms of hypogylcaemia causing over-treatment
Capability - physical	Physical skills	FAQs	NA	NA	NA	My fingers are getting really sore, can I stop testing to let them recover?	Monitoring blood glucose	1A, 2A, 2C	Physical symptoms influencing monitoring	Physical symptoms inhibiting monitoring
Capability - psychological	Behavioural regulation	Systematic review	Participant response	Over-rely on corrective doses	2	Most participants find corrective doses easy to calculate and simple to use in addressing high glucose levels. As a result, many come to rely predominantly on corrective doses to achieve target glucose levels rather than reviewing glucose profiles and using these to alter their background insulin doses or mealtime ratios.	Reviewing glucose profiles and using these to alter background insulin doses or mealtime ratios	3A, 3B, 3C, 3D, 3E, 3F	Lack of longer-tem pattern review strategy due to reliance on corrective doses	Lack of longer-tem reviewing strategy due to reliance on corrective doses
Capability - psychological	Behavioural regulation	Red flags	NA	NA	NA	Not making any changes to ratios/BI, but relying on correction doses	Reviewing glucose profiles and using these to alter their background insulin doses or mealtime ratios	3A, 3B, 3C, 3D, 3E, 3F
Capability - psychological	Behavioural regulation	Systematic review				Some participants instigate new, but similarly restrictive, practices and routines to help reduce the demands of a FIIT regimen, or increase chances of success. These include: regular mealtimes; choosing foods and portion sizes that make carbohydrate counting and mealtime insulin calculations easier and more accurate; avoiding snacks and, hence, the requirement to administer an insulin injection;…	All	All	Establishing and maintaining routines	Establishing and maintaining routines
Capability - psychological	Behavioural regulation	FAQS	NA	NA	NA	Would I be able to manage my diabetes better if my life had more of a routine?	All	All
Capability - psychological	Behavioural regulation	FAQS				Is it possible to get good control whilst looking after a young family/having a busy job/having a stressful time etc.	All	All	Difficulty incorporating DAFNE principles alongside non-routine everyday life	Difficulty incorporating DAFNE principles into everyday life and challenges
Capability - psychological	Behavioural regulation	Systematic review	Challenges	Complexity of life	6	Participants that do not lead routinised lives with predictable working patterns and regular mealtimes struggle to integrate self-management practices into their everyday lives.	All	All - more cycle 1 (A-C). Also cycle 3 (A-F).
Capability - psychological	Behavioural regulation	Red flags				Those with demanding family life, young children
Capability - psychological	Behavioural regulation	Red flags				People with young children, or a role as a carer
Capability - psychological	Behavioural regulation	FAQs	NA	NA	NA	My diabetes is taking up so much time and I still don't seem to be getting it right. Should I just go back to what I was doing before DAFNE?	All	All
Capability - psychological	Behavioural regulation	FAQS	NA	NA	NA	I haven't got time to have diabetes at the moment. What's the bare minimum I need to do to keep me safe?	All	All
Capability - psychological	Behavioural regulation	Red flags				Break up of relationships	All	All	Difficulty maintaining DAFNE in the face of life challenges
Capability - psychological	Behavioural regulation	Red flags				Those who have a life changing event soon after the course that stops them putting things into practice	All	All
Capability - psychological	Behavioural regulation	Red flags				Change in a lifestyle event….moving, family, going to University, having a baby	All	All
Capability - psychological	Behavioural regulation	Red flags				A change in situation = new relationship, new job, new baby, holiday imminent, retirement, etc.	All	All
Capability - psychological	Behavioural regulation	Red flags	NA	NA	NA	Those going through emotional difficulties e.g. looking after unwell relatives	All	All
Capability - psychological	Memory, attention, decision-making	Systematic review				Many participants shift their blood glucose targets upwards over time, whether consciously or inadvertently. This may be because they struggle to remember them.	Dose adjustment	1A, 2A, 2C, 3A, 3D	Forgetting exact blood glucose targets	Forgetting exact blood glucose targets
Capability - psychological	Memory, attention, decision-making	Red flags				Forgetting injection sites	Taking QA and BI	1C	Forgetting injection sites	Forgetting injection sites
Capability - psychological	Skills	Red flags	NA	NA	NA	People with poor/compromised literacy/numeracy - unable to grasp principles (in general rather than related specifically to pattern recognition and changes related to this)	All	All	Poor numeracy/literacy	Poor numeracy/literacy
Capability - psychological	Skills	Red flags				Unable to grasp principles due to literacy/numeracy	All	All
Capability - psychological	Skills	Red flags				Not getting it	All	All
Capability - psychological	Skills	Red flags				Difficulty applying principles or following guideance (or facilitators)	All	All
Capability - psychological	Skills	Red flags				Those who have struggled during the course to apply the principles	All	All
Capability - psychological	Skills	Red flags				Taking longer than others to grasp principles	All	All
Capability - psychological	Skills	Red flags	NA	NA	NA	Those struggling with maths, difficulty seeing patterns in BG's	Identifying patterns in blood glucose readings	3A, 3D
Capability - psychological	Skills	Red flags	NA	NA	NA	Unable to grasp maths or principles of dose adjustment	Adjusting mealtime insulin doses, ratios and BI	1B, 1C, 3B, 3C, 3F
Capability - psychological	Skills	Red flags	NA	NA	NA	Taken on principles slowly and just needs more time and support to refresh progress with goals	All	All
Capability - psychological	Skills	Red flags				Doing well and just beginning to grasp things, but needing further support when DAFNE is finished	All	All
Capability - psychological	Skills	FAQs	NA	NA	NA	Why can't I find cheese in the carbohydrate portion list?	Carbohydrate counting	1A	Lack of knowledge/skill about how and why to accurately count carbohydrates	Lack of skills to apply DAFNE principles
Capability - psychological	Skills	FAQs	NA	NA	NA	Why do I need to count milk not cream?	Carbohydrate counting	1A
Capability - psychological	Skills	FAQs	NA	NA	NA	Are there some carbs that I don't need to inject insulin for?	Carbohydrate counting	1A
Capability - psychological	Skills	FAQs	NA	NA	NA	How do I work out CPs from food labels?	Carbohydrate counting	1A
Capability - psychological	Skills	FAQs	NA	NA	NA	I always go hypo after I've had X (e.g. ratatouille), but I know I've got the CPs spot on because it's on the label?	Carbohydrate counting	1A
Capability - psychological	Skills	FAQs	NA	NA	NA	How do I work out the carbohydrate in my evening meal?	Carbohydrate counting	1A
Capability - psychological	Skills	FAQs	NA	NA	NA	Why is the weight of the food not the same as the carb value?	Carbohydrate counting	1A
Capability - psychological	Skills	FAQs	NA	NA	NA	Why is there less carb in cooked pasta/rice compared with dry/raw?	Carbohydrate counting	1A
Capability - psychological	Skills	FAQs	NA	NA	NA	Why is there more carb in a cooked potato (jacket/roast) compared with raw?	Carbohydrate counting	1A
Capability - psychological	Skills	FAQs	NA	NA	NA	How do I carb count at a buffet?	Carbohydrate counting	1A
Capability - psychological	Skills	FAQs	NA	NA	NA	How much insulin do I need with alcohol?	Carbohydrate counting and adjustment of CP intake and QA insulin/BI insulin dose	1A, 1B, 1C	Lack of knowledge/skill about how and why to manage alcohol
Capability - psychological	Skills	FAQs	NA	NA	NA	Why does alcohol cause hypos?	Managing alcohol	1A, 1B, 1C
Capability - psychological	Skills	FAQs	NA	NA	NA	Should I measure my BG between meals?	Monitoring blood glucose	1A, 2A, 2C	Lack of knowledge/skill about how, when and why to monitor blood glucose and ketones
Capability - psychological	Skills	FAQs	NA	NA	NA	Can you measure your BG too often?	Monitoring blood glucose	1A
Capability - psychological	Skills	FAQs	NA	NA	NA	When is the best time to measure (BG)?	Monitoring blood glucose	1A
Capability - psychological	Skills	FAQs	NA	NA	NA	Why do you advise not to test BG before a snack?	Monitoring blood glucose	1A
Capability - psychological	Skills	FAQs	NA	NA	NA	When do I need to test for ketones?	Monitoring ketones	2A, 2B
Capability - psychological	Skills	FAQs	NA	NA	NA	Can I use my Libre / CGM readings instead of doing blood tests?	Monitoring blood glucose	1A, 2A, 2C
Capability - psychological	Skills	FAQs				Will I always get ketones when my BG is high?	Monitoring ketones	2A, 2B
Capability - psychological	Skills	FAQs	NA	NA	NA	My fingers are getting really sore, is it ok to have a couple of weeks off testing?	Monitoring blood glucose	1A, 2A, 2C
Capability - psychological	Skills	FAQs	NA	NA	NA	Do I need to inject insulin for every snack?	Adjustment of QA insulin	1B, 1C	Lack of knowledge/skill about how to manage snacks
Capability - psychological	Skills	FAQs	NA	NA	NA	Does it matter what time of day I take my basal insulin?	Taking BI	3C	Lack of knowledge/skill about how to take BI
Capability - psychological	Skills	FAQs	NA	NA	NA	Does basal insulin need to be evenly split in half?	Taking BI	3C
Capability - psychological	Skills	FAQs				Why do you recommend twice daily basal insulin if mine lasts for 24 hours?	Taking BI	3C
Capability - psychological	Skills	FAQs	NA	NA	NA	Can I inject after a meal?	Injecting insulin	1B, 1C	Lack of knowledge/skill about how and when to inject insulin
Capability - psychological	Skills	FAQs	NA	NA	NA	Why do you advise not to inject in the arms?	Injecting insulin	1C, 3C
Capability - psychological	Skills	FAQs				Can you inject insulin too often?	Injecting insulin	1B, 1C
Capability - psychological	Skills	FAQs				How long will it take for the lypos to go away if I stop injecting at that site?	Injecting insulin	1B, 1C
Capability - psychological	Skills	FAQs	NA	NA	NA	Why do hypo treatments sometimes not work?	Treating a hypo	2B	Lack of knowledge/skill about how to treat a hypo
Capability - psychological	Skills	FAQs	NA	NA	NA	Do I need to retest after a hypo?	Restesting after a hypo	2C
Capability - psychological	Skills	FAQs	NA	NA	NA	If my BG is below 3.5 at my mealtime, should I eat first then inject?	Treating a hypo	2B
Capability - psychological	Skills					If I don't feel hypo at a BG 3.2 is that a problem?			Lack of understanding of hypo unawareness
Capability - psychological	Skills	FAQs	NA	NA	NA	Will my corrective dose be the same all through the day?	Correcting out of range blood glucose values	1B, 1C	Lack of knowledge/skill about how and when to use corrective doses
Capability - psychological	Skills	FAQs	NA	NA	NA	Why do my corrective doses not always work?	Correcting out of range blood glucose values	1B, 1C
Capability - psychological	Skills					Why do corrections sometimes not work?
Capability - psychological	Skills	FAQs	NA	NA	NA	Does it matter if I'm correcting a lot of the time?	Reviewing glucose profiles and using these to alter background insulin doses or mealtime ratios	3A, 3B, 3C, 3D, 3E, 3F
Capability - psychological	Skills	FAQs	NA	NA	NA	What should I do if I don't feel well?	Managing illness	2A, 2B	Lack of knowledge/skill about how to manage illness
Capability - psychological	Skills	FAQs	NA	NA	NA	Which insulin should I alter if I feel unwell?	Managing illness	2A, 2B
Capability - psychological	Skills	FAQs	NA	NA	NA	Do I have to continue to test for ketones during the night too?	Managing illness	2A, 2B
Capability - psychological	Skills	FAQs	NA	NA	NA	How do I know if my illness is 'minor' or 'severe'?	Managing illness	2A, 2B
Capability - psychological	Skills	FAQs	NA	NA	NA	Is walking to the shops exercise?	Managing physical activity	1A, 1B, 1C	Lack of knowledge/skill about how to manage physical activity
Capability - psychological	Skills	FAQs	NA	NA	NA	How do I know how much to reduce my insulin by when I'm exercising?	Managing physical activity	1A, 1B, 1C
Capability - psychological	Skills	FAQs	NA	NA	NA	Why do I go hypo the day after exercising?	Managing physical activity	1A, 1B, 1C
Capability - psychological	Skills	FAQs	NA	NA	NA	Why do you advise not to exercise if I have ketones?	Managing physical activity	1A, 1B, 1C
Capability - psychological	Skills	FAQs	NA	NA	NA	At what BG level is it not safe to exercise?	Managing physical activity	1A, 1B, 1C
Capability - psychological	Skills	FAQs	NA	NA	NA	Can I still exercise if I have had a hypo?	Managing physical activity	1A, 1B, 1C
Capability - psychological	Skills	FAQs	NA	NA	NA	Why can't I find patterns to BG when I exercise?	Managing physical activity	1A, 1B, 1C
Capability - psychological	Skills	FAQs	NA	NA	NA	Do I always need to keep a diary?	Recording data	1A, 1C, 2A, 2B, 2C, 3C	Lack of knowledge/skill about how and why to record data
Capability - psychological	Skills	FAQs	NA	NA	NA	Why are my blood glucose levels high in the mornings?	Reviewing and monitoring blood glucose (I.e. 3am check)	3A, 3B, 3C, 3D	Lack of knowledge/skill about the cause of hyperglycemia
Capability - psychological	Skills					Is it true that my BG is high in the morning because I have slept through a hypo?
Capability - psychological	Skills	FAQs	NA	NA	NA	Why are my blood glucose levels high before lunch?	Reviewing and monitoring blood glucose (i.e. BI check)	3A, 3B, 3C, 3D
Capability - psychological	Skills	FAQs	NA	NA	NA	Why are my blood glucose levels high before evening meal?	Reviewing and monitoring blood glucose (i.e. BI check)	3A, 3B, 3C, 3D			Lack of knowledge/skill about how and why to record data
Capability - psychological	Skills	FAQs	NA	NA	NA	Why are my blood glucose levels high before bed?	Reviewing and monitoring blood glucose (i.e. BI check)	3A, 3B, 3C, 3D
Capability - psychological	Skills	FAQs	NA	NA	NA	Why have my BGs all been high for the last 10 days?	Reviewing and monitoring blood glucose (i.e. BI check)	3A, 3B, 3C, 3D
Capability - psychological	Skills	FAQs				If I'm not eating why are my BGs high?	Reviewing blood glucose readings	3A
Capability - psychological	Skills	FAQs	NA	NA	NA	Why am I going hypo before lunch?	Reviewing and monitoring blood glucose (i.e. BI check)	3A, 3B, 3C, 3D	Lack of understanding of the cause of hypoglycemia
Capability - psychological	Skills	FAQs	NA	NA	NA	Why am I going hypo before evening meal?	Reviewing and monitoring blood glucose (i.e. BI check)	3A, 3B, 3C, 3D
Capability - psychological	Skills	FAQs	NA	NA	NA	Why am I going hypo before bed?	Reviewing and monitoring blood glucose (i.e. BI check)	3A, 3B, 3C, 3D
Capability - psychological	Skills	FAQs	NA	NA	NA	Why am I going hypo Saturday mornings (alcohol or sex)?	Reviewing blood glucose readings	3A
Capability - psychological	Skills	FAQs	NA	NA	NA	Which insulin is working when?	Reviewing blood glucose readings	3A, 3E	Lack of understanding about insulin action profiles
Capability - psychological	Skills	FAQs	NA	NA	NA	How long before my insulin starts to work?	Reviewing blood glucose readings	3A, 3E
Capability - psychological	Skills	FAQs	NA	NA	NA	Will my ratios always stay the same?	Reviewing blood glucose readings	3B, 3C, 3F	Lack of knowledge/skill about how to review blood glucose readings for patterns and undertake BI assessments
Capability - psychological	Skills	FAQs	NA	NA	NA	How can I check my ratios?	Reviewing blood glucose readings	3A
Capability - psychological	Skills	FAQs	NA	NA	NA	What should my BGs be at 3am?	Reviewing blood glucose readings	3A, 3D
Capability - psychological	Skills	FAQs	NA	NA	NA	How do I know if my basal insulin is correct?	Monitoring BG - BI check	3A, 3B, 3C, 3D
Capability - psychological	Skills	FAQs	NA	NA	NA	What do I do if there does not seem to be any patterns?	Reviewing blood glucose readings	3A
Capability - psychological	Skills	FAQs	NA	NA	NA	When testing out my morning basal, do I just go carb free or starve completely? And just miss one meal, or the whole day?	Reviewing and monitoring blood glucose (i.e. BI check (daytime)	3B, 3C
Capability - psychological	Skills	FAQs	NA	NA	NA	What should I do if my BGs are high on waking?	Reviewing and monitoring BG - overnight BI/3am check (and changing timining of evening BI dose)	3A, 3B, 3C, 3D, 3E, 3F
Capability - psychological	Skills	FAQs	NA	NA	NA	How do I know if I have been hypo overnight?	Monitoring blood glucose - 3am check	3A, 3B, 3C, 3D
Capability - psychological	Skills	FAQs	NA	NA	NA	How do I check my overnight basals?	Reviewing and monitoring blood glucose (i.e. BI check (overnight)	3A, 3B, 3C, 3D
Capability - psychological	Skills	Systematic review	Challenges	Insufficient support	11	Participants often struggle to adjust background insulin doses and mealtime ratios post-course.	Making adjustments to background insulin doses and mealtime ratios	3B, 3C, 3F	Lack of knowledge/skill about how to adjust ratios and BI doses (based on pattern review)
Capability - psychological	Skills	Systematic review	Challenges	Lack of confidence in own judgment	6	Many participants do not have the skills needed to change the settings independently in the event that their mealtime insulin requirements change.	Changing bolus advisor settings when mealtime insulin requirements change	3C	Lack of knowledge/skill to change bolus advisor settings
Capability - psychological	Skills	Systematic review	Challenges	Lack of confidence in own judgment	6	Participants may be reluctant to change 1:1 mealtime insulin ratios as these keep their calculations simple.	Changing mealtime ratios	3B, 3C, 3F	Lack of knowledge/skill to make complicated decisions about mealtime insulin doses
Motivation - automatic	Emotion	Systematic review	Challenges	Complexity of life	6	Participants feel trepidation applying self-management practices in the complex contexts of their everyday lives; they feel anxious in untested or non-routine situations (e.g. eating out, at the weekend, on holiday, etc.).	All	All - more cycle 1 (A-C)	Anxiety about self-management in everyday life and non-routine/untested situations (I.e. fear of getting it wrong)	Anxieties / fears
Motivation - automatic	Emotion	Systematic review	Participant response	Over-treat hypoglycemia	3	Participants who have had particularly traumatic hypoglycaemia experiences may over-treat as soon as they experience symptoms.	Treating hypoglycemia	1B	Fear of hypoglycemia/acute diabetes events
Motivation - automatic	Emotion	Systematic review	Participant response	Shift blood glucose targets	5	Fear of hypoglycaemia, especially nocturnal episodes, can lead participants to use elevated targets as a safety net.	Blood glucose targets aimed for	1A, 2A, 2C, 3A, 3D
Motivation - automatic	Emotion	Red flags				Anxiety from past diabetes experiences	All	All
Motivation - automatic	Emotion	Red flags				Anxiety related to health (multiple co-morbidities)	All	All	Anxiety related to health
Motivation - automatic	Emotion	Systematic review	Challenges	Disconnect between effort and reward	6	Repeatedly failing to achieve BG targets is demoralising/results in feelings of failure.	All	All	Feelings of failure leading to hopelessness	Feelings of failure and hopelessness
Motivation - automatic	Emotion	FAQS	NA	NA	NA	DAFNE makes me think about my diabetes all the time. Is it always going to be like this?	All	All	Perceived burden associated with DAFNE (in general)	Perceived burden of self-management behaviours
Motivation - automatic	Emotion	FAQS	NA	NA	NA	Carbohydrate counting takes so long. My food is cold... Can I just guess?	Carb counting	1A	Perceived burden associated with carb counting
Motivation - automatic	Emotion	FAQS	NA	NA	NA	Do I need to keep filling in my diary forever?	Recording data	1A, 1C, 2A, 2B, 2C, 3C	Perceived burden asscociated with recording data
Motivation - automatic	Emotion	FAQS				How do people manage to keep filling in a diary?	Recording data	1A, 1C, 2A, 2B, 2C, 3C
Motivation - automatic	Emotion	Systematic review	Participant response	Stop or relax self-monitoring practices	6	Even if participants continue to undertake regular self-monitoring of blood glucose, they may not make time for detailed data recording, reflection and looking for long term trends.	Detailed data recording, reflection and looking for long term trends	1A, 2A, 2C, 3A, 3B, 3C, 3D, 3E, 3F	Perceived burden associated with pattern review
Motivation - automatic	Emotion	Systematic review	Participant response	Stop or relax self-monitoring practices	6	Participants find recording and reflecting on their blood glucose readings burdensome, leading them to stop or relax these monitoring practices over time.	Recording and reflecting on their blood glucose readings	1A , 2A, 2C, 3C (if 3am check)
Motivation - automatic	Emotion	Red flags	NA	NA	NA	Those going through emotional difficulties e.g. have not got to terms with their diagnosis	All	All	Lack of acceptance of diagnosis	Lack of acceptance of diagnosis
Motivation - automatic	Emotion	Red flags				Those who cannot accept their diagnosis	All	All
Motivation - automatic	Emotion	FAQS	NA	NA	NA	I don't like testing my blood glucose/injecting in front of other people. What do I do when I go out?	Checking blood glucose and injecting insulin	1A, 1C, 2A, 2C, 3A, 3C, 3D, 3F	Feeling self-conscious about others witnessing diabetes	Discomfort managing diabetes in public
Motivation - automatic	Emotion	FAQS	NA	NA	NA	How can I feel less embarrassed about my hypos?	Blood glucose targets aimed for	1A, 2A, 2C, 3A, 3D
Motivation - automatic	Reinforcement	Systematic review	Challenges	Disconnect between effort and reward	6	Participants want tangible rewards for self-management efforts (e.g. reduced hypos/HbA1c), and when there is a disconnect between effort and reward they become demotivated and frustrated (esp. where the task is tedious e.g. accurate carb counting).	All / carb counting	All / 1A	Wanting timely and tangible rewards for self-management efforts	Wanting timely and tangible rewards for self-management efforts
Motivation - reflective	Beliefs about capabilities	Systematic review	Challenges	Knowledgable, empowered, motivated	16	New knowledge (e.g. better understanding of condition, rules to follow) and skills means participants feel empowered and better equipped to undertake effective disease self-management	All	All	Feeling more confident/empowered by new knowledge and skills	Feeling more confident/empowered by new knowledge and skills
Motivation - reflective	Beliefs about capabilities	Systematic review	Challenges	Insufficient support	10	Many participants find that they now have greater condition-specific expertise than their primary care teams.	All	All - more cycle 3 (A-F)
Motivation - reflective	Beliefs about capabilities	Red flags	NA	NA	NA	Low confidence scores (at pre-course assessment)	All	All	Lack of confidence applying DAFNE principles (in general)	Lack of confidence applying skills/ DAFNE principles independently
Motivation - reflective	Beliefs about capabilities	Systematic review	Challenges	Lack of confidence in own judgment	6	Participants may lack the confidence to calculate mealtime insulin doses.	Calculating mealtime insulin doses	1B	Lack of confidence calculating mealtime insulin doses
Motivation - reflective	Beliefs about capabilities	Systematic review	Challenges	Lack of confidence in own judgment	6	Many participants do not have the confidence needed to change the settings independently in the event that their mealtime insulin requirements change.	Changing bolus advisor settings when mealtime insulin requirements change	3C	Lack of confidence changing bolus advisor settings independently
Motivation - reflective	Beliefs about capabilities	Systematic review	Challenges	Lack of confidence in own judgment	6	Participants question their ability to review blood glucose readings, interpret patterns and make adjustments to background insulin doses and mealtime ratios.	Reviewing blood glucose readings, interpreting patterns and making adjustments to background insulin doses and mealtime ratios	3A, 3B, 3C, 3D, 3E, 3F	Lack of confidence independently undertaking pattern review and adjusting ratios and BI based on this
Motivation - reflective	Beliefs about capabilities	Red flags	NA	NA	NA	Those who lack confidence in their ability to look at BG and make changes	Reviewing glucose profiles and using these to alter their background insulin doses or mealtime ratios	3A, 3B, 3C, 3D, 3E, 3F
Motivation - reflective	Beliefs about consequences	FAQs	NA	NA	NA	I've never had DKA so do I really need to check for ketones?	Monitoring ketones	2A, 2B	Lack of belief in the need to monitor	Lack of belief in the need to monitor
Motivation - reflective	Beliefs about consequences	FAQs	NA	NA	NA	I can tell if my BG it too high or low so why do I need to test?	Monitoring blood glucose	1A, 2A, 2C
Motivation - reflective	Beliefs about consequences	FAQs	NA	NA	NA	Can hypos have any long-term effects on the brain?	Treating a hypo, All	2B	Lack of understanding about the consequences of low/high blood glucose	Lack of belief in health consequences of poorly controlled diabetes
Motivation - reflective	Beliefs about consequences	FAQs	NA	NA	NA	What is going to happen to me if my BG is high/15 a lot of the time?	Blood glucose targets aimed for	1A, 2A, 2C, 3A, 3D
Motivation - reflective	Beliefs about consequences	FAQs				What is more dangerous, a high or low BG?	Blood glucose targets aimed for	1A, 2A, 2C, 3A, 3D
Motivation - reflective	Beliefs about consequences	FAQs	NA	NA	NA	How do BGs relate to HbA1c?	Blood glucose targets aimed for	1A, 2A, 2C, 3A, 3D
Motivation - reflective	Beliefs about consequences	FAQs	NA	NA	NA	My HbA1c is good, but my BGs are erratic, does it matter?	Blood glucose targets aimed for	1A, 2A, 2C, 3A, 3D
Motivation - reflective	Beliefs about consequences	FAQs				My BG has been high for a week over christmas/holiday: is it worth getting my HbA1c checked right now?	Blood glucose targets aimed for	1A, 2A, 2C, 3A, 3D
Motivation - reflective	Beliefs about consequences	FAQs				How many readings can I have over 10 in a week?	Blood glucose targets aimed for	1A, 2A, 2C, 3A, 3D
Motivation - reflective	Beliefs about consequences	FAQs				Can you have too many hypos?	Blood glucose targets aimed for	1A, 2A, 2C, 3A, 3D
Motivation - reflective	Beliefs about consequences	FAQs	NA	NA	NA	What are the chances I might get retinopathy/neuropathy/nephropathy?	All	All
Motivation - reflective	Beliefs about consequences	FAQs				Will I put on weight once I have got my BG levels down?	All	All	Uncertainty about the implications of following DAFNE principles	Uncertainty about the implications of following DAFNE principles
Motivation - reflective	Beliefs about consequences	FAQs				I'm tryin to lose weight, how do I avoid eating extra carb?	All	All
Motivation - reflective	Beliefs about consequences	Systematic review	Challenges	Disconnect between effort and reward	6	Unanticipated consequences can also diminish the benefit of the new self-management approach (e.g. weight gain owing to greater dietary freedom)	All	All
Motivation - reflective	Beliefs about consequences	Red flags	NA	NA	NA	Those wanting to lose/gain weight	All	All
Motivation - reflective	Beliefs about consequences	Systematic review	Participant response	Over-treat hypoglycemia	3	A few participants report using hypoglycaemia as an excuse to over-indulge in foods that they enjoy.	Treating hypoglycemia	2B	Perception of hypoglycaemia as an opportunity to overindulge in unhealthy foods	Perception of hypoglycaemia as an opportunity to overindulge in unhealthy foods
Motivation - reflective	Beliefs about consequences	Red flags	NA	NA	NA	Despite frequent invites to contact DAFNE facilitators if any issues, don't	All	All - more cycle 3 (A-F)	Reluctance to over-burden HCPs	Reluctance to over-burden HCPs
Motivation - reflective	Beliefs about consequences	Systematic review	Challenges	Insufficient support	10	While participants often struggle to adjust background insulin doses and mealtime ratios post-course, many are reluctant to initiate contact with SEP educators for fear of over-burdening them.	Making adjustments to background insulin doses and mealtime ratios	3B, 3C, 3F
Motivation - reflective	Beliefs about consequences	Red flags	NA	NA	NA	Someone who doesn't like to bother HCPs because they think they are too busy	All	All - more cycle 3 (A-F)
Motivation - reflective	Beliefs about consequences	FAQs	NA	NA	NA	Are these targets realistic? How many people in DAFNE achieve them?	Blood glucose targets aimed for???	1A, 2A, 2C, 3A, 3D	Perception that blood glucose targets are not achievable	Perception that blood glucose targets are not achievable
Motivation - reflective	Beliefs about consequences	Systematic review	Participant response	Shift blood glucose targets	5	Many participants shift their blood glucose targets upwards over time, whether consciously or inadvertently. This may be to make their targets more achievable.	Blood glucose targets aimed for	1A, 2A, 2C, 3A, 3D
Motivation - reflective	Beliefs about consequences	Systematic review	Participant response	Over-treat hypoglycemia	3	Some participants purposefully over-treat hypoglycaemia because they do not trust the treatment amounts specified on the course.	Treating hypoglycemia	2B	Lack of trust in guidelines	Lack of trust in guidelines
Motivation - reflective	Goals	Systematic review	Challenges	Complexity of life	6	At critical junctures (e.g. illness and bereavement) participants can intentionally or unintentionally prioritise other areas of life resulting in less rigid application of self-management practices	All	All	Lack of diabetes prioritisation in the face of life events and challenges	Lack of diabetes prioritisation in the face of life events and challenges
Motivation - reflective	Goals	Red flags	NA	NA	NA	Life events that need to take priority	All	All
Motivation - reflective	Goals	Red flags	NA	NA	NA	Diabetes doesn't seem a priority e.g. multiple co-morbidities, social issues, lack of support	All	All
Opportunity - physical	Environmental context and resources	Systematic review	Participant response	Over-treat hypoglycemia	3	Although they are more likely to report better monitoring and treatment practices post-course, many of those with impaired hypoglycaemia awareness still find it difficult to set aside time to focus upon hypoglycaemia cues to improve their awareness.	Focussing on cues to identify hypoglycemia	2A
Motivation - reflective	Intentions	Red flags	NA	NA	NA	People who don't fill in a diary	Recording blood glucose data	1A, 2A, 2C	Lack of intention to record data	Lack of intention to follow DAFNE principles
Motivation - reflective	Intentions	Red flags				Not diary keeping	Recording blood glucose data	1A, 2A, 2C
Motivation - reflective	Intentions	Red flags				Not recording BG levels	Recording blood glucose data	1A, 2A, 2C
Motivation - reflective	Intentions	Red flags				Person who rarely records BG results	Recording blood glucose data	1A, 2A, 2C
Motivation - reflective	Intentions	Systematic review	Participant response	Stop or relax self-monitoring practices	6	Even when record keeping is easier (owing to a bolus advisor or apps that link the bolus advisor to participants’ smartphones) participants who use advisors may be less inclined to review blood glucose data than when they record it manually.	Reviewing blood glucose data	3A
Motivation - reflective	Intentions	Red flags	NA	NA	NA	Not monitoring	Monitoring blood glucose	1A, 2A, 2C	Lack of intention to monitor blood glucose as required
Motivation - reflective	Intentions	Red flags				People who don't monitor	Monitoring blood glucose	1A, 2A, 2C
Motivation - reflective	Intentions	Red flags				Not testing BG at the right time, but especially bedtime	Monitoring blood glucose	1A, 2A, 2C
Motivation - reflective	Intentions	Red flags	NA	NA	NA	Readiness uncertain	All	All	Uncertain readiness to change (in general)	Lack of readiness to change
Motivation - reflective	Intentions	Red flags				Resisting change (despite using MI skills)	All	All
Motivation - reflective	Intentions	Red flags				Reluctance to try new theories/practices	All	All
Motivation - reflective	Intentions	Red flags				Resistance to change (still reciting previous learning from diagnosis etc.)	All	All	Lack of intention to change current practices
Motivation - reflective	Intentions	Red flags				Person with diabetes who is steadfast in/defensive of their current self-management techniques, change will be even more challenging	All	All
Motivation - reflective	Intentions	Red flags				Those who have been on a certain regimen for many years and not always engaged in care. Bd mixes, pork insulin	All	All
Motivation - reflective	Intentions	Red flags				Those who are very much set in their ways, had diabetes for a long time, has very strong beliefs about diet, what will work/not work e.g. lady who refused to count fruit because it is healthy but counts vegetables, lentils and pulses because more "stodgy"and it has worked for her over the last 20 years.	All	All
Motivation - reflective	Intentions	Red flags	NA	NA	NA	People who have been resistant to attend for a period of time due to lack of motivation	All	All	Lacking intention to engage with DAFNE
Motivation - reflective	Intentions	Red flags				Those not convinced that DAFNE is the answer to their problems but is doing it to get "healthcare professionals off their backs"	All	All
Motivation - reflective	Intentions	Red flags				Those still not convinced about DAFNE (because over the last 5 weeks their aim was to prove you wrong and did not embrace DAFNE principles/did not give it a chance)	All	All
Motivation - reflective	Intentions	Red flags	NA	NA	NA	Those who have been sent - don’t have their own clear reasons for coming	All	All
Motivation - reflective	Intentions	Red flags	NA	NA	NA	Don't participate in goal setting	All	All
Motivation - reflective	Intentions	Red flags	NA	NA	NA	Difficulty attending due to childcare, work	All	All
Motivation - reflective	Intentions	Red flags				Those too busy to attend or miss PCA
Motivation - reflective	Intentions	Red flags	NA	NA	NA	Preconcieved ideas or misconceptions	All / carb counting	All / 1A	Pre-concieved ideas/misconceptions inhibiting readiness to change
Motivation - reflective	Intentions	Red flags			NA	Those who have very strong beliefs about diet, what will work/not work e.g. lady who refused to count fruit because it is healthy but counts vegetables, lentils and pulses because more "stodgy"
Motivation - reflective	Social/professional roles and identitiy	Systematic review	Challenges	Lack of confidence in own judgment	6	Even with the assistance of a bolus advisor, many participants still prefer to defer self-management decisions to health professionals.	Calculating mealtime insulin doses	1B	Didactic culture of healthcare inhibiting independent decision-making
Opportunity - physical	Environmental context and resources	Systematic review	Challenges	Insufficient support	10	When participants do initiate contact educators may not be easily accessible and many wait until their next diabetes review appointment to raise questions.	All	All - more cycle 3 (A-F)	Lack of access to appropriate professional support	Lack of access to appropriate support
Opportunity - physical	Environmental context and resources	Red flags				Lack of support	All	All	Lack of access to appropriate informal support
Opportunity - physical	Environmental context and resources	Red flags	NA	NA	NA	Have chaotic lifestyles, need support from others, due to living alone: estranged from friends/family: need outside support	All	All
Opportunity - physical	Environmental context and resources	Red flags				Where do not see family/have as much support from outside as really need	All	All
Opportunity - physical	Environmental context and resources	Systematic review	Challenges	Insufficient support	10	Many participants seek support from significant others, but friends and family often lack knowledge about diabetes management, leaving participants feeling confused as they attempt to implement new practices.	All	All	Access to inappropriate informal support
Opportunity - physical	Environmental context and resources	Systematic review	Participant response	Over-treat hypoglycemia	3	Over-treatment can arise when significant others (e.g. family members) lack knowledge of the correct treatment amounts.	Treating hypoglycemia	2B
Opportunity - physical	Environmental context and resources	Systematic review	Challenges	Lack of confidence in own judgment	6	Using an automated bolus advisor can help overcome difficulties calculating mealtime insulin doses.	Calculating mealtime insulin doses	1B	Technology/ bolus adviser assisting application of DAFNE principles	Technology/ bolus adviser assisting application of DAFNE principles
Opportunity - physical	Environmental context and resources	Systematic review	Participant response	Stop or relax self-monitoring practices	6	Using an automated bolus advisor can reduce the burden of data recording and apps that link the bolus advisor to participants’ smartphones may be an even more convenient means of record keeping.	Recording data	1A, 1C, 2A, 2B, 2C
Opportunity - physical	Environmental context and resources	Systematic review	Challenges	Lack of confidence in own judgment	6	Over-reliance on a bolus advisor can prevent participants from developing their mathematical skills and taking greater control over self-management.	Calculating mealtime insulin doses (manually)	1B	Bolus adviser eroding manual adjustment skill upkeep	Bolus adviser eroding manual adjustment skill upkeep
Opportunity - physical	Environmental context and resources	FAQs	NA	NA	NA	I've run out of ketone strips, does it matter?	Checking for ketones/managing illness	2A, 2B	Inadequate access to monitoring equipment	Inadequate access to monitoring equipment
Opportunity - physical	Environmental context and resources	Systematic review				Some health professionals may ‘over-rule’ their newly acquired expertise, including blocking access to medication and supplies.	Checking blood glucose/for ketones	1A, 2A, 2B
Opportunity - physical	Environmental context and resources	Systematic review				Patients find use of blood glucose targets motivational. Targets enable patients to identify problems with blood glucose control and prompt them to make insulin dose adjustments independently, or with assistance.	Checking blood glucose, calculating adjustments	1A, 1B, 2A, 2B, 2D, 3A, 3E	Having clear targets and guidelines	Having clear targets and guidelines
Opportunity - physical	Environmental context and resources	Red flags	NA	NA	NA	Trying to work a number of jobs/shifts	All	All	Unhelpful working patterns	Chaotic, unstable or non-routine lifestyle
Opportunity - physical	Environmental context and resources	Red flags				Demanding life e.g. working away a lot, shift workers	All	All
Opportunity - physical	Environmental context and resources	Red flags				Those with demanding jobs, working away a lot	All	All
Opportunity - physical	Environmental context and resources	Red flags				Have chaotic lifestyles, need support from others, due to issues causing instability in their lifestyle: particularly mental health issues: depression, anxiety, loneliness	All	All	Chaotic and unstable lifestyles
Opportunity - physical	Environmental context and resources	Red flags	NA	NA	NA	No fixed abode - does not know what and when next meal is going to be. No cooking facilities, no weighing scales, etc.	All / carb counting	1A
Opportunity - physical	Environmental context and resources	Systematic review	Challenges	Complexity of life	6	Participants that do not lead routinised lives with predictable working patterns and regular mealtimes struggle to integrate self-management practices into their everyday lives.	All	All - more cycle 1 (A-C) and cycle 3 (A-F)
Opportunity - physical	Environmental context and resources	Red flags	NA	NA	NA	Demanding life e.g. young children	All	All
Opportunity - physical	Environmental context and resources	Red flags				Drug/alcohol abuse	All	All
Opportunity - social	Social influences	Red flags	NA	NA	NA	History of poor relationships with HCP	All	All	Unhelpful healthcare experiences	Inappropriate social support
Opportunity - social	Social influences	Systematic review	Challenges	Insufficient support	10	Participants find it confusing and disheartening when health professionals ‘over-rule’ their newly acquired expertise, resulting in some avoiding contact with mainstream services altogether.	All	All - more cycle 3 (A-F)
Opportunity - social	Social influences	Systematic review	Participant response	Shift blood glucose targets	5	As professional consultations typically focus on HbA1c rather than day-to-day blood glucose readings, participants’ misuse of targets may not always be identified and addressed in routine clinical care.	Blood glucose targets aimed for	1A, 2A, 2C, 3A, 3D
Opportunity - social	Social influences	Systematic review				Situations where a less knowledgeable doctor has considerable power over the expert patient. Some general practitioners (GPs) restricted prescriptions, sometimes surreptitiously, when they did not understand the importance of blood testing to the patient's self-management regime.	Monitoring blood glucose	1A, 2A
Opportunity - social	Social influences	Systematic review	Challenges	Insufficient support	10	Many participants seek support from significant others, but friends and family often lack knowledge about diabetes management, leaving participants feeling confused as they attempt to implement new practices.	All	All	Lack of support from friends/relatives with appropriate knowledge
Opportunity - social	Social influences	Systematic review	Participant response	Over-treat hypoglycemia	3	Over-treatment can arise when significant others (e.g. family members) feel panicked	Treating hypoglycemia	2B
Opportunity - social	Social influences	FAQS	NA	NA	NA	Carbohydrate counting takes so long... my family get cross.	Carb counting	1A	Unsupportive relationships/interactions with significant others
Opportunity - social	Social influences	Red flags	NA	NA	NA	Unsupportive family (lacking support in general rather than informal sources of support with knowledge of DAFNE)	All	All
Opportunity - social	Social influences	Red flags				Demanding life e.g. unsupportive family
Opportunity - social	Social influences	FAQS				How can I get my family/work to understand why it's important for me to have time to look after my diabetes?	All	All
Opportunity - social	Social influences	FAQS	NA	NA	NA	I don't like testing my blood glucose/injecting when I'm out. What do I do when I go out to eat?	Testing blood glucose and injecting insulin	1A, 1C, 2A, 2C, 3A, 3C, 3D, 3F	Perceived social stigma of managing diabetes (in public)	Perceived social stigma of managing diabetes (in public)
Opportunity - social	Social influences	Red flags				Those who have had negative comments from strangers when eating out.	Testing blood glucose and injecting insulin	1A, 1C, 2A, 2C, 3A, 3C, 3D, 3F
Opportunity - social	Social influences	Red flags	NA	NA	NA	Seeing positive changes in others' BG control whilst the person in question has worsening control (hypos/hypers) resulting in a lack of confidence in themselves and DAFNE	All	All	Negative comparison with others' progress	Negative comparison with others' progress
Opportunity - social	Social influences	Systematic review				The accumulation of experiences which patients, together, brought to the group also helped to add credence and credibility to key teaching points on the curriculum.	All	All	Group experiences adding credibility	Group experiences adding credibility
